# Supplementary material for: Atomically Dispersed High-Active Site Density Copper Electrocatalyst for the Reduction of Oxygen
Source: Materials (Basel). 2024 Oct 15;17(20):5030. doi: 10.3390/ma17205030 (PMC11509251; doi:10.3390/ma17205030)
Supplement: Supplementary file 1 [file materials-17-05030-s001.zip]

Archive with 1 entries (1 files):
- materials-3221835-supplementary.pdf
